# Supplementary material for: The Essential Rot1 Protein Links Glycosylation, Cell Wall Integrity, and Pathogenic Development in Candida albicans
Source: J Fungi (Basel). 2026 Mar 26;12(4):244. doi: 10.3390/jof12040244 (PMC13117340; doi:10.3390/jof12040244)
Supplement: Supplementary file 1 [file jof-12-00244-s001.zip]

Archive with 1 entries (1 files):
- jof-4179337-supplementary.pdf
